# Supplementary material for: Repeated ketamine anesthesia during neurodevelopment upregulates hippocampal activity and enhances drug reward in male mice
Source: Commun Biol. 2022 Jul 15;5:709. doi: 10.1038/s42003-022-03667-4 (PMC9287305; doi:10.1038/s42003-022-03667-4)
Supplement: Supplementary file 4 — Supplementary Data 1 [file 42003_2022_3667_MOESM4_ESM.xlsx]

## Sheet: Enrichr_GO BP
Functional enrichment analysis of DEGs: Gene ontological term (GO) Biological Process
Term	Overlap	P-value	Adjusted P-value	Odds Ratio	Combined Score	Genes
negative regulation of cell migration (GO:0030336)	4/121	8.02472e-05	0.409502	17.3989	164.078	LRP1;ZMYND8;SRGAP3;PHLDB2
nervous system development (GO:0007399)	6/455	0.000199681	0.509486	6.94043	59.1241	HDAC4;SZT2;SCN8A;KCNQ2;NAV1;NAV2
regulation of supramolecular fiber organization (GO:1902903)	2/26	0.00110999	1	40.4858	275.441	MAP1A;SSH1
chromosome organization (GO:0051276)	2/56	0.0050744	1	18.797	99.3148	TOP2B;DOT1L
regulation of protein metabolic process (GO:0051246)	2/59	0.00561771	1	17.8412	92.4502	LRP1;SSH1
regulation of endocytosis (GO:0030100)	2/69	0.00761131	1	15.2555	74.4183	PTPN1;LRP1
negative regulation of coenzyme metabolic process (GO:0051198)	1/6	0.0113473	1	87.7193	392.875	HDAC4
regulation of wound healing, spreading of epidermal cells (GO:1903689)	1/6	0.0113473	1	87.7193	392.875	PHLDB2
negative regulation of glycolytic process (GO:0045820)	1/6	0.0113473	1	87.7193	392.875	HDAC4
positive regulation of amyloid-beta clearance (GO:1900223)	1/6	0.0113473	1	87.7193	392.875	LRP1
astrocyte activation (GO:0048143)	1/6	0.0113473	1	87.7193	392.875	LRP1
chromatin silencing at telomere (GO:0006348)	1/6	0.0113473	1	87.7193	392.875	DOT1L
regulation of protein depolymerization (GO:1901879)	1/6	0.0113473	1	87.7193	392.875	MAP1A
regulation of lysosomal protein catabolic process (GO:1905165)	1/6	0.0113473	1	87.7193	392.875	LRP1
interphase microtubule nucleation by interphase microtubule organizing center (GO:0051415)	1/6	0.0113473	1	87.7193	392.875	TUBGCP6
regulation of sterol transport (GO:0032371)	1/7	0.0132263	1	75.188	325.229	LRP1
activation of signaling protein activity involved in unfolded protein response (GO:0006987)	1/7	0.0132263	1	75.188	325.229	PTPN1
peptidyl-lysine deacetylation (GO:0034983)	1/7	0.0132263	1	75.188	325.229	HDAC4
positive regulation of lipid transport (GO:0032370)	1/7	0.0132263	1	75.188	325.229	LRP1
negative regulation of platelet-derived growth factor receptor-beta signaling pathway (GO:2000587)	1/7	0.0132263	1	75.188	325.229	LRP1
negative regulation of interleukin-8 secretion (GO:2000483)	1/7	0.0132263	1	75.188	325.229	MAPKBP1
regulation of extracellular matrix organization (GO:1903053)	1/7	0.0132263	1	75.188	325.229	LRP1
regulation of cytoskeleton organization (GO:0051493)	2/95	0.0140449	1	11.0803	47.2631	LRP1;PHLDB2
negative regulation of cell motility (GO:2000146)	2/97	0.014611	1	10.8519	45.8598	ZMYND8;SRGAP3
positive regulation of extracellular matrix assembly (GO:1901203)	1/8	0.0151018	1	65.7895	275.851	PHLDB2
regulation of nitrogen compound metabolic process (GO:0051171)	1/8	0.0151018	1	65.7895	275.851	LRP1
lipoprotein transport (GO:0042953)	1/8	0.0151018	1	65.7895	275.851	LRP1
cardiac muscle hypertrophy (GO:0003300)	1/8	0.0151018	1	65.7895	275.851	HDAC4
regulation of PERK-mediated unfolded protein response (GO:1903897)	1/8	0.0151018	1	65.7895	275.851	PTPN1
microtubule nucleation by microtubule organizing center (GO:0051418)	1/8	0.0151018	1	65.7895	275.851	TUBGCP6
regulation of lipid transport (GO:0032368)	1/8	0.0151018	1	65.7895	275.851	LRP1
histone H4 deacetylation (GO:0070933)	1/8	0.0151018	1	65.7895	275.851	HDAC4
aorta development (GO:0035904)	1/8	0.0151018	1	65.7895	275.851	LRP1
positive regulation of IRE1-mediated unfolded protein response (GO:1903896)	1/8	0.0151018	1	65.7895	275.851	PTPN1
lipoprotein localization (GO:0044872)	1/8	0.0151018	1	65.7895	275.851	LRP1
positive regulation of protein sumoylation (GO:0033235)	1/9	0.0169738	1	58.4795	238.367	HDAC4
DNA topological change (GO:0006265)	1/9	0.0169738	1	58.4795	238.367	TOP2B
protein localization to vacuole (GO:0072665)	1/9	0.0169738	1	58.4795	238.367	SZT2
regulation of platelet-derived growth factor receptor-beta signaling pathway (GO:2000586)	1/9	0.0169738	1	58.4795	238.367	LRP1
negative regulation of vascular endothelial growth factor receptor signaling pathway (GO:0030948)	1/9	0.0169738	1	58.4795	238.367	PTPN1
regulation of protein binding (GO:0043393)	2/111	0.0188424	1	9.48317	37.6638	HDAC4;LRP1
regulation of phospholipase activity (GO:0010517)	1/10	0.0188424	1	52.6316	209.034	LRP1
positive regulation of lipid localization (GO:1905954)	1/10	0.0188424	1	52.6316	209.034	LRP1
positive regulation of nuclease activity (GO:0032075)	1/10	0.0188424	1	52.6316	209.034	PTPN1
cellular response to ATP (GO:0071318)	1/10	0.0188424	1	52.6316	209.034	SSH1
central nervous system projection neuron axonogenesis (GO:0021952)	1/10	0.0188424	1	52.6316	209.034	SZT2
primary miRNA processing (GO:0031053)	1/10	0.0188424	1	52.6316	209.034	SRRT
regulation of actin filament length (GO:0030832)	1/10	0.0188424	1	52.6316	209.034	SSH1
regulation of amyloid-beta clearance (GO:1900221)	1/10	0.0188424	1	52.6316	209.034	LRP1
negative regulation of endoplasmic reticulum unfolded protein response (GO:1900102)	1/10	0.0188424	1	52.6316	209.034	PTPN1
peptidyl-lysine modification (GO:0018205)	2/115	0.0201356	1	9.15332	35.7462	HDAC4;TOP2B
negative regulation of morphogenesis of an epithelium (GO:1905331)	1/11	0.0207076	1	47.8469	185.515	PHLDB2
hemidesmosome assembly (GO:0031581)	1/11	0.0207076	1	47.8469	185.515	PLEC
transcytosis (GO:0045056)	1/11	0.0207076	1	47.8469	185.515	LRP1
cell-substrate junction assembly (GO:0007044)	1/11	0.0207076	1	47.8469	185.515	PLEC
negative regulation of myotube differentiation (GO:0010832)	1/11	0.0207076	1	47.8469	185.515	HDAC4
regulation of short-term neuronal synaptic plasticity (GO:0048172)	1/11	0.0207076	1	47.8469	185.515	PPFIA3
positive regulation of endoplasmic reticulum unfolded protein response (GO:1900103)	1/12	0.0225692	1	43.8596	166.279	PTPN1
negative regulation of ATP metabolic process (GO:1903579)	1/12	0.0225692	1	43.8596	166.279	HDAC4
histone H3 deacetylation (GO:0070932)	1/12	0.0225692	1	43.8596	166.279	HDAC4
regulation of IRE1-mediated unfolded protein response (GO:1903894)	1/12	0.0225692	1	43.8596	166.279	PTPN1
dephosphorylation (GO:0016311)	2/124	0.0231771	1	8.48896	31.9575	PTPN1;SSH1
protein dephosphorylation (GO:0006470)	2/125	0.0235261	1	8.42105	31.576	PTPN1;SSH1
negative regulation of macrophage derived foam cell differentiation (GO:0010745)	1/13	0.0244274	1	40.4858	150.285	ABCA5
mitotic DNA integrity checkpoint (GO:0044774)	1/13	0.0244274	1	40.4858	150.285	TOP2B
positive regulation of cholesterol efflux (GO:0010875)	1/13	0.0244274	1	40.4858	150.285	LRP1
regulation of oxidoreductase activity (GO:0051341)	1/13	0.0244274	1	40.4858	150.285	SZT2
regulation of gastrulation (GO:0010470)	1/14	0.0262822	1	37.594	136.799	PHLDB2
negative regulation of focal adhesion assembly (GO:0051895)	1/14	0.0262822	1	37.594	136.799	PHLDB2
regulation of extracellular matrix disassembly (GO:0010715)	1/14	0.0262822	1	37.594	136.799	LRP1
response to ATP (GO:0033198)	1/14	0.0262822	1	37.594	136.799	SSH1
negative regulation of smooth muscle cell migration (GO:0014912)	1/14	0.0262822	1	37.594	136.799	LRP1
negative regulation of platelet-derived growth factor receptor signaling pathway (GO:0010642)	1/15	0.0281336	1	35.0877	125.291	LRP1
JAK-STAT cascade involved in growth hormone signaling pathway (GO:0060397)	1/15	0.0281336	1	35.0877	125.291	PTPN1
negative regulation of TORC1 signaling (GO:1904262)	1/15	0.0281336	1	35.0877	125.291	SZT2
negative regulation of adherens junction organization (GO:1903392)	1/15	0.0281336	1	35.0877	125.291	PHLDB2
aorta morphogenesis (GO:0035909)	1/16	0.0299815	1	32.8947	115.368	LRP1
protein deacylation (GO:0035601)	1/16	0.0299815	1	32.8947	115.368	HDAC4
negative regulation of striated muscle cell differentiation (GO:0051154)	1/16	0.0299815	1	32.8947	115.368	HDAC4
regulation of protein sumoylation (GO:0033233)	1/17	0.031826	1	30.9598	106.733	HDAC4
platelet-derived growth factor receptor signaling pathway (GO:0048008)	1/17	0.031826	1	30.9598	106.733	PTPN1
microtubule nucleation (GO:0007020)	1/17	0.031826	1	30.9598	106.733	TUBGCP6
high-density lipoprotein particle remodeling (GO:0034375)	1/17	0.031826	1	30.9598	106.733	ABCA5
positive regulation of cholesterol transport (GO:0032376)	1/17	0.031826	1	30.9598	106.733	LRP1
regulation of lamellipodium organization (GO:1902743)	1/17	0.031826	1	30.9598	106.733	SSH1
negative regulation of interleukin-8 production (GO:0032717)	1/17	0.031826	1	30.9598	106.733	MAPKBP1
reverse cholesterol transport (GO:0043691)	1/17	0.031826	1	30.9598	106.733	ABCA5
negative regulation of stress fiber assembly (GO:0051497)	1/17	0.031826	1	30.9598	106.733	PHLDB2
negative regulation of cellular carbohydrate metabolic process (GO:0010677)	1/17	0.031826	1	30.9598	106.733	HDAC4
DNA conformation change (GO:0071103)	1/18	0.0336671	1	29.2398	99.1589	TOP2B
regulation of smooth muscle cell migration (GO:0014910)	1/18	0.0336671	1	29.2398	99.1589	LRP1
regulation of cholesterol efflux (GO:0010874)	1/18	0.0336671	1	29.2398	99.1589	LRP1
regulation of microtubule polymerization or depolymerization (GO:0031110)	1/18	0.0336671	1	29.2398	99.1589	MAP1A
negative regulation of cell junction assembly (GO:1901889)	1/19	0.0355048	1	27.7008	92.4678	PHLDB2
regulation of myotube differentiation (GO:0010830)	1/19	0.0355048	1	27.7008	92.4678	HDAC4
negative regulation of response to biotic stimulus (GO:0002832)	1/19	0.0355048	1	27.7008	92.4678	MAPKBP1
chondroitin sulfate biosynthetic process (GO:0030206)	1/20	0.0373391	1	26.3158	86.5188	CHPF2
growth hormone receptor signaling pathway (GO:0060396)	1/20	0.0373391	1	26.3158	86.5188	PTPN1
regulation of cholesterol transport (GO:0032374)	1/20	0.0373391	1	26.3158	86.5188	LRP1
negative regulation of actin filament bundle assembly (GO:0032232)	1/20	0.0373391	1	26.3158	86.5188	PHLDB2
cellular response to hexose stimulus (GO:0071331)	1/21	0.03917	1	25.0627	81.1991	ZNF236
histone lysine methylation (GO:0034968)	1/22	0.0409974	1	23.9234	76.4174	DOT1L
regulation of microtubule depolymerization (GO:0031114)	1/22	0.0409974	1	23.9234	76.4174	MAP1A
regulation of vascular endothelial growth factor receptor signaling pathway (GO:0030947)	1/22	0.0409974	1	23.9234	76.4174	PTPN1
peripheral nervous system development (GO:0007422)	1/22	0.0409974	1	23.9234	76.4174	SCN8A
regulation of microtubule cytoskeleton organization (GO:0070507)	1/23	0.0428215	1	22.8833	72.0987	PHLDB2
regulation of interleukin-8 secretion (GO:2000482)	1/23	0.0428215	1	22.8833	72.0987	MAPKBP1
cholesterol efflux (GO:0033344)	1/23	0.0428215	1	22.8833	72.0987	ABCA5
neuronal action potential (GO:0019228)	1/23	0.0428215	1	22.8833	72.0987	SCN8A
cellular response to amyloid-beta (GO:1904646)	1/23	0.0428215	1	22.8833	72.0987	LRP1
regulation of neuronal synaptic plasticity (GO:0048168)	1/24	0.0446423	1	21.9298	68.1814	PPFIA3
negative regulation of insulin receptor signaling pathway (GO:0046627)	1/25	0.0464596	1	21.0526	64.6141	PTPN1
chondroitin sulfate proteoglycan biosynthetic process (GO:0050650)	1/25	0.0464596	1	21.0526	64.6141	CHPF2
negative regulation of wound healing (GO:0061045)	1/25	0.0464596	1	21.0526	64.6141	PHLDB2
regulation of lamellipodium assembly (GO:0010591)	1/25	0.0464596	1	21.0526	64.6141	SSH1
peptidyl-tyrosine dephosphorylation (GO:0035335)	1/25	0.0464596	1	21.0526	64.6141	PTPN1
positive regulation of embryonic development (GO:0040019)	1/25	0.0464596	1	21.0526	64.6141	PHLDB2
regulation of cellular protein localization (GO:1903827)	1/25	0.0464596	1	21.0526	64.6141	PTPN1
response to amyloid-beta (GO:1904645)	1/25	0.0464596	1	21.0526	64.6141	LRP1
negative regulation of cellular response to insulin stimulus (GO:1900077)	1/26	0.0482736	1	20.2429	61.3536	PTPN1
regulation of microtubule-based process (GO:0032886)	1/26	0.0482736	1	20.2429	61.3536	PHLDB2
regulation of transcription regulatory region DNA binding (GO:2000677)	1/26	0.0482736	1	20.2429	61.3536	DOT1L
apoptotic cell clearance (GO:0043277)	1/26	0.0482736	1	20.2429	61.3536	LRP1
microtubule polymerization (GO:0046785)	1/27	0.0500843	1	19.4932	58.3635	TUBGCP6
negative regulation of cell-matrix adhesion (GO:0001953)	1/27	0.0500843	1	19.4932	58.3635	PHLDB2
regulation of protein transport (GO:0051223)	1/27	0.0500843	1	19.4932	58.3635	PTPN1
cellular response to glucose stimulus (GO:0071333)	1/27	0.0500843	1	19.4932	58.3635	ZNF236
production of miRNAs involved in gene silencing by miRNA (GO:0035196)	1/28	0.0518915	1	18.797	55.6128	SRRT
regulation of TORC1 signaling (GO:1903432)	1/28	0.0518915	1	18.797	55.6128	SZT2
regulation of actin polymerization or depolymerization (GO:0008064)	1/28	0.0518915	1	18.797	55.6128	SSH1
positive regulation of protein tyrosine kinase activity (GO:0061098)	1/28	0.0518915	1	18.797	55.6128	PTPN1
regulation of embryonic development (GO:0045995)	1/29	0.0536955	1	18.1488	53.0749	PHLDB2
regulation of macrophage derived foam cell differentiation (GO:0010743)	1/29	0.0536955	1	18.1488	53.0749	ABCA5
artery morphogenesis (GO:0048844)	1/30	0.055496	1	17.5439	50.7271	LRP1
protein localization to lysosome (GO:0061462)	1/30	0.055496	1	17.5439	50.7271	SZT2
chondroitin sulfate metabolic process (GO:0030204)	1/30	0.055496	1	17.5439	50.7271	CHPF2
regulation of protein tyrosine kinase activity (GO:0061097)	1/31	0.0572933	1	16.9779	48.5496	PTPN1
microtubule bundle formation (GO:0001578)	1/32	0.0590872	1	16.4474	46.5253	NAV1
protein deacetylation (GO:0006476)	1/32	0.0590872	1	16.4474	46.5253	HDAC4
sister chromatid segregation (GO:0000819)	1/32	0.0590872	1	16.4474	46.5253	TOP2B
ceramide biosynthetic process (GO:0046513)	1/32	0.0590872	1	16.4474	46.5253	CERS4
cellular response to glucose starvation (GO:0042149)	1/33	0.0608778	1	15.949	44.6393	SZT2
cellular glucose homeostasis (GO:0001678)	1/33	0.0608778	1	15.949	44.6393	ZNF236
negative regulation of multi-organism process (GO:0043901)	1/33	0.0608778	1	15.949	44.6393	MAPKBP1
regulation of intracellular protein transport (GO:0033157)	1/33	0.0608778	1	15.949	44.6393	PTPN1
regulation of insulin receptor signaling pathway (GO:0046626)	1/34	0.0626651	1	15.4799	42.8785	PTPN1
regulation of cell morphogenesis involved in differentiation (GO:0010769)	1/36	0.0662297	1	14.6199	39.6875	SSH1
sodium ion transmembrane transport (GO:0035725)	1/36	0.0662297	1	14.6199	39.6875	SCN8A
histone deacetylation (GO:0016575)	1/36	0.0662297	1	14.6199	39.6875	HDAC4
myelination (GO:0042552)	1/37	0.0680071	1	14.2248	38.2382	SCN8A
DNA damage checkpoint (GO:0000077)	1/38	0.0697811	1	13.8504	36.8752	DOT1L
membrane depolarization during action potential (GO:0086010)	1/38	0.0697811	1	13.8504	36.8752	SCN8A
cellular response to amino acid starvation (GO:0034198)	1/39	0.0715519	1	13.4953	35.5915	SZT2
regulation of type I interferon-mediated signaling pathway (GO:0060338)	1/39	0.0715519	1	13.4953	35.5915	PTPN1
regulation of plasma membrane bounded cell projection assembly (GO:0120032)	1/39	0.0715519	1	13.4953	35.5915	SSH1
negative regulation of catabolic process (GO:0009895)	1/40	0.0733194	1	13.1579	34.3807	HDAC4
neuron migration (GO:0001764)	1/40	0.0733194	1	13.1579	34.3807	NAV1
JAK-STAT cascade (GO:0007259)	1/40	0.0733194	1	13.1579	34.3807	PTPN1
negative regulation of ERK1 and ERK2 cascade (GO:0070373)	1/40	0.0733194	1	13.1579	34.3807	PTPN1
regulation of intracellular transport (GO:0032386)	1/40	0.0733194	1	13.1579	34.3807	PTPN1
negative regulation of TOR signaling (GO:0032007)	1/40	0.0733194	1	13.1579	34.3807	SZT2
negative regulation of cytokine secretion (GO:0050710)	1/40	0.0733194	1	13.1579	34.3807	MAPKBP1
RNA splicing, via transesterification reactions with bulged adenosine as nucleophile (GO:0000377)	2/236	0.0738803	1	4.4603	11.6205	SRRM2;SRRT
telomere organization (GO:0032200)	1/41	0.0750836	1	12.837	33.2369	DOT1L
cellular response to peptide (GO:1901653)	1/41	0.0750836	1	12.837	33.2369	LRP1
regulation of cellular metabolic process (GO:0031323)	1/41	0.0750836	1	12.837	33.2369	SSH1
positive regulation of cellular process (GO:0048522)	3/519	0.075142	1	3.04229	7.87458	HDAC4;LRP1;DOT1L
ceramide metabolic process (GO:0006672)	1/42	0.0768446	1	12.5313	32.155	CERS4
membrane depolarization (GO:0051899)	1/43	0.0786022	1	12.2399	31.1304	SCN8A
regulation of multicellular organismal development (GO:2000026)	1/43	0.0786022	1	12.2399	31.1304	PHLDB2
positive regulation of protein localization to plasma membrane (GO:1903078)	1/43	0.0786022	1	12.2399	31.1304	LRP1
positive regulation of transport (GO:0051050)	1/44	0.0803567	1	11.9617	30.1589	LRP1
amide biosynthetic process (GO:0043604)	1/44	0.0803567	1	11.9617	30.1589	CERS4
regulation of focal adhesion assembly (GO:0051893)	1/44	0.0803567	1	11.9617	30.1589	PHLDB2
cholesterol transport (GO:0030301)	1/44	0.0803567	1	11.9617	30.1589	ABCA5
mitotic spindle assembly (GO:0090307)	1/46	0.0838558	1	11.4416	28.3599	TUBGCP6
positive regulation of protein localization to cell periphery (GO:1904377)	1/46	0.0838558	1	11.4416	28.3599	LRP1
negative regulation of I-kappaB kinase/NF-kappaB signaling (GO:0043124)	1/47	0.0856005	1	11.1982	27.5259	MAPKBP1
response to glucose (GO:0009749)	1/47	0.0856005	1	11.1982	27.5259	ZNF236
cytoplasmic microtubule organization (GO:0031122)	1/48	0.0873419	1	10.9649	26.7316	TUBGCP6
mRNA splicing, via spliceosome (GO:0000398)	2/261	0.0878031	1	4.03307	9.81108	SRRM2;SRRT
endocytosis (GO:0006897)	2/263	0.0889494	1	4.0024	9.68456	NEURL1B;LRP1
regulation of cellular protein metabolic process (GO:0032268)	1/50	0.0908151	1	10.5263	25.2519	SSH1
receptor internalization (GO:0031623)	1/50	0.0908151	1	10.5263	25.2519	LRP1
negative regulation of transcription from RNA polymerase II promoter (GO:0000122)	3/565	0.0914791	1	2.7946	6.68368	HDAC4;CBX6;ZMYND8
regulation of DNA binding (GO:0051101)	1/52	0.0942755	1	10.1215	23.9022	DOT1L
B cell differentiation (GO:0030183)	1/52	0.0942755	1	10.1215	23.9022	HDAC4
action potential (GO:0001508)	1/54	0.097723	1	9.74659	22.6668	SCN8A
regulation of axonogenesis (GO:0050770)	1/55	0.0994419	1	9.56938	22.0879	SSH1
negative regulation of cellular response to growth factor stimulus (GO:0090288)	1/55	0.0994419	1	9.56938	22.0879	PTPN1
mRNA processing (GO:0006397)	2/283	0.100654	1	3.71955	8.54032	SRRM2;SRRT
negative regulation of signal transduction (GO:0009968)	2/283	0.100654	1	3.71955	8.54032	PTPN1;LRP1
positive regulation of cell death (GO:0010942)	1/57	0.10287	1	9.23361	20.9999	LRP1
regulation of glycolytic process (GO:0006110)	1/57	0.10287	1	9.23361	20.9999	HDAC4
sodium ion transport (GO:0006814)	1/58	0.10458	1	9.07441	20.4883	SCN8A
receptor metabolic process (GO:0043112)	1/58	0.10458	1	9.07441	20.4883	LRP1
cell morphogenesis (GO:0000902)	1/59	0.106286	1	8.92061	19.9966	SSH1
positive regulation of protein binding (GO:0032092)	1/60	0.107989	1	8.77193	19.5239	LRP1
regulation of stress fiber assembly (GO:0051492)	1/60	0.107989	1	8.77193	19.5239	PHLDB2
membrane lipid biosynthetic process (GO:0046467)	1/60	0.107989	1	8.77193	19.5239	CERS4
actin cytoskeleton reorganization (GO:0031532)	1/61	0.109689	1	8.62813	19.0691	PTPN1
negative regulation of MAP kinase activity (GO:0043407)	1/61	0.109689	1	8.62813	19.0691	PTPN1
diterpenoid metabolic process (GO:0016101)	1/62	0.111386	1	8.48896	18.6312	LRP1
positive regulation of catabolic process (GO:0009896)	1/62	0.111386	1	8.48896	18.6312	LRP1
regulation of actin filament-based process (GO:0032970)	1/62	0.111386	1	8.48896	18.6312	LRP1
positive regulation of endocytosis (GO:0045807)	1/64	0.11477	1	8.22368	17.8029	LRP1
regulation of JAK-STAT cascade (GO:0046425)	1/65	0.116457	1	8.09717	17.4108	DOT1L
positive regulation of protein modification by small protein conjugation or removal (GO:1903322)	1/65	0.116457	1	8.09717	17.4108	HDAC4
sphingolipid biosynthetic process (GO:0030148)	1/66	0.118141	1	7.97448	17.0325	CERS4
DNA metabolic process (GO:0006259)	2/314	0.119587	1	3.35233	7.11937	TOP2B;DOT1L
negative regulation of protein serine/threonine kinase activity (GO:0071901)	1/67	0.119822	1	7.85546	16.6673	PTPN1
regulation of protein localization to plasma membrane (GO:1903076)	1/67	0.119822	1	7.85546	16.6673	LRP1
regulation of cell migration (GO:0030334)	2/316	0.120839	1	3.33111	7.03964	ZMYND8;SRGAP3
regulation of epithelial to mesenchymal transition (GO:0010717)	1/68	0.1215	1	7.73994	16.3145	PHLDB2
protein sumoylation (GO:0016925)	1/68	0.1215	1	7.73994	16.3145	TOP2B
regulation of innate immune response (GO:0045088)	1/69	0.123175	1	7.62777	15.9737	PTPN1
snRNA transcription from RNA polymerase II promoter (GO:0042795)	1/70	0.124847	1	7.5188	15.6441	SRRT
snRNA transcription (GO:0009301)	1/70	0.124847	1	7.5188	15.6441	SRRT
regulation of cell communication (GO:0010646)	1/71	0.126516	1	7.4129	15.3254	PTPN1
protein transport (GO:0015031)	2/326	0.127144	1	3.22893	6.65945	NEURL1B;LRP1
lymphocyte differentiation (GO:0030098)	1/73	0.129844	1	7.20981	14.7183	HDAC4
B cell activation (GO:0042113)	1/73	0.129844	1	7.20981	14.7183	HDAC4
regulation of gene expression, epigenetic (GO:0040029)	1/74	0.131503	1	7.11238	14.4291	HDAC4
mitotic spindle organization (GO:0007052)	1/74	0.131503	1	7.11238	14.4291	TUBGCP6
mitotic nuclear division (GO:0140014)	1/74	0.131503	1	7.11238	14.4291	TUBGCP6
negative regulation of phosphorylation (GO:0042326)	1/75	0.133159	1	7.01754	14.1488	HDAC4
regulation of actin cytoskeleton organization (GO:0032956)	1/75	0.133159	1	7.01754	14.1488	LRP1
retinoid metabolic process (GO:0001523)	1/75	0.133159	1	7.01754	14.1488	LRP1
response to interleukin-1 (GO:0070555)	1/76	0.134812	1	6.92521	13.8772	HDAC4
negative regulation of cell communication (GO:0010648)	1/78	0.13811	1	6.74764	13.3584	PTPN1
negative regulation of MAPK cascade (GO:0043409)	1/80	0.141395	1	6.57895	12.8697	PTPN1
negative regulation of defense response (GO:0031348)	1/80	0.141395	1	6.57895	12.8697	MAPKBP1
spindle assembly (GO:0051225)	1/80	0.141395	1	6.57895	12.8697	TUBGCP6
positive regulation of binding (GO:0051099)	1/81	0.143032	1	6.49773	12.636	LRP1
positive regulation of protein catabolic process (GO:0045732)	1/81	0.143032	1	6.49773	12.636	LRP1
regulation of anatomical structure morphogenesis (GO:0022603)	1/82	0.144667	1	6.41849	12.409	PHLDB2
negative regulation of signaling (GO:0023057)	1/83	0.146299	1	6.34115	12.1883	PTPN1
organic substance transport (GO:0071702)	1/87	0.152796	1	6.04961	11.3651	ABCA5
regulation of MAP kinase activity (GO:0043405)	1/87	0.152796	1	6.04961	11.3651	PTPN1
regulation of cytokine-mediated signaling pathway (GO:0001959)	1/90	0.157637	1	5.84795	10.8039	PTPN1
lipid transport (GO:0006869)	1/91	0.159245	1	5.78369	10.6264	ABCA5
regulation of protein catabolic process (GO:0042176)	1/91	0.159245	1	5.78369	10.6264	LRP1
axon development (GO:0061564)	1/94	0.16405	1	5.5991	10.1208	MAP1A
positive regulation of protein localization to membrane (GO:1905477)	1/95	0.165646	1	5.54017	9.96068	LRP1
regulation of cell death (GO:0010941)	1/96	0.167239	1	5.48246	9.80445	LRP1
positive regulation of protein metabolic process (GO:0051247)	1/96	0.167239	1	5.48246	9.80445	LRP1
cellular response to organonitrogen compound (GO:0071417)	1/97	0.168829	1	5.42594	9.65204	SSH1
cell morphogenesis involved in neuron differentiation (GO:0048667)	1/97	0.168829	1	5.42594	9.65204	MAP1A
histone modification (GO:0016570)	1/98	0.170416	1	5.37057	9.5033	HDAC4
glycosaminoglycan biosynthetic process (GO:0006024)	1/99	0.172	1	5.31632	9.35812	CHPF2
metal ion transport (GO:0030001)	1/101	0.175159	1	5.21105	9.07797	SCN8A
monovalent inorganic cation transport (GO:0015672)	1/104	0.179875	1	5.06073	8.68163	SCN8A
positive regulation of cellular component organization (GO:0051130)	1/106	0.183005	1	4.96524	8.43218	LRP1
RNA splicing (GO:0008380)	1/106	0.183005	1	4.96524	8.43218	MAPKBP1
positive regulation of cellular catabolic process (GO:0031331)	1/106	0.183005	1	4.96524	8.43218	PTPN1
negative regulation of response to external stimulus (GO:0032102)	1/107	0.184566	1	4.91884	8.3116	MAPKBP1
cellular response to starvation (GO:0009267)	1/107	0.184566	1	4.91884	8.3116	SZT2
regulation of Wnt signaling pathway (GO:0030111)	1/109	0.187678	1	4.82859	8.07835	LRP1
negative regulation of protein kinase activity (GO:0006469)	1/109	0.187678	1	4.82859	8.07835	PTPN1
positive regulation of cell proliferation (GO:0008284)	2/424	0.192376	1	2.48262	4.09211	HDAC4;DOT1L
sphingolipid metabolic process (GO:0006665)	1/116	0.198481	1	4.53721	7.33694	CERS4
positive regulation of peptidyl-tyrosine phosphorylation (GO:0050731)	1/116	0.198481	1	4.53721	7.33694	PTPN1
chromatin remodeling (GO:0006338)	1/116	0.198481	1	4.53721	7.33694	HDAC4
regulation of neuron projection development (GO:0010975)	1/119	0.203068	1	4.42282	7.05093	SSH1
regulation of cell differentiation (GO:0045595)	1/121	0.206111	1	4.34972	6.86968	PHLDB2
sulfur compound biosynthetic process (GO:0044272)	1/122	0.207629	1	4.31406	6.78172	CHPF2
negative regulation of response to stimulus (GO:0048585)	1/127	0.215174	1	4.14422	6.36679	PTPN1
regulation of macromolecule metabolic process (GO:0060255)	1/129	0.218173	1	4.07997	6.21162	LRP1
generation of neurons (GO:0048699)	1/130	0.219668	1	4.04858	6.13618	NAV1
cellular response to organic cyclic compound (GO:0071407)	1/135	0.227102	1	3.89864	5.77917	SSH1
phagocytosis (GO:0006909)	1/135	0.227102	1	3.89864	5.77917	LRP1
regulation of vesicle-mediated transport (GO:0060627)	1/138	0.231529	1	3.81388	5.5799	PTPN1
response to cytokine (GO:0034097)	1/138	0.231529	1	3.81388	5.5799	HDAC4
regulation of primary metabolic process (GO:0080090)	1/139	0.232999	1	3.78644	5.51579	LRP1
inorganic cation transmembrane transport (GO:0098662)	1/140	0.234467	1	3.7594	5.45278	SCN8A
regulation of cellular component organization (GO:0051128)	1/140	0.234467	1	3.7594	5.45278	PTPN1
negative regulation of sequence-specific DNA binding transcription factor activity (GO:0043433)	1/140	0.234467	1	3.7594	5.45278	HDAC4
regulation of small GTPase mediated signal transduction (GO:0051056)	1/140	0.234467	1	3.7594	5.45278	SRGAP3
negative regulation of cell differentiation (GO:0045596)	1/150	0.248992	1	3.50877	4.87836	ABCA5
negative regulation of intracellular signal transduction (GO:1902532)	1/161	0.26466	1	3.26904	4.34556	MAPKBP1
neuron projection morphogenesis (GO:0048812)	1/163	0.267475	1	3.22893	4.25809	MAP1A
positive regulation of protein kinase activity (GO:0045860)	1/172	0.28001	1	3.05998	3.89513	PTPN1
negative regulation of Wnt signaling pathway (GO:0030178)	1/174	0.282767	1	3.0248	3.82072	LRP1
organonitrogen compound biosynthetic process (GO:1901566)	1/181	0.292336	1	2.90782	3.57619	CERS4
receptor-mediated endocytosis (GO:0006898)	1/188	0.301781	1	2.79955	3.35401	LRP1
RNA processing (GO:0006396)	1/193	0.308452	1	2.72702	3.2075	MAPKBP1
regulation of gene expression (GO:0010468)	3/1037	0.314981	1	1.52261	1.75899	HDAC4;ZMYND8;SRRT
positive regulation of multicellular organismal process (GO:0051240)	1/202	0.320304	1	2.60552	2.96635	LRP1
regulation of nucleic acid-templated transcription (GO:1903506)	2/607	0.321316	1	1.73415	1.96884	ZMYND8;SRRT
regulation of I-kappaB kinase/NF-kappaB signaling (GO:0043122)	1/204	0.322911	1	2.57998	2.91636	MAPKBP1
positive regulation of sequence-specific DNA binding transcription factor activity (GO:0051091)	1/215	0.337075	1	2.44798	2.66206	HDAC4
regulation of cellular macromolecule biosynthetic process (GO:2000112)	2/631	0.338168	1	1.6682	1.80868	ZMYND8;SRRT
central nervous system development (GO:0007417)	1/217	0.339619	1	2.42542	2.61928	SZT2
axonogenesis (GO:0007409)	1/223	0.347194	1	2.36016	2.49674	MAP1A
ncRNA processing (GO:0034470)	1/227	0.352198	1	2.31857	2.41958	SRRT
regulation of signal transduction (GO:0009966)	1/233	0.359632	1	2.25887	2.31008	PTPN1
anterograde trans-synaptic signaling (GO:0098916)	1/240	0.368201	1	2.19298	2.19106	KCNQ2
regulation of ERK1 and ERK2 cascade (GO:0070372)	1/247	0.376659	1	2.13083	2.08058	PTPN1
inflammatory response (GO:0006954)	1/252	0.382632	1	2.08855	2.00644	HDAC4
cellular response to oxygen-containing compound (GO:1901701)	1/274	0.408259	1	1.92086	1.72081	SSH1
positive regulation of macromolecule metabolic process (GO:0010604)	1/276	0.410537	1	1.90694	1.69773	PTPN1
regulation of cell proliferation (GO:0042127)	2/740	0.412988	1	1.42248	1.25795	HDAC4;DOT1L
DNA repair (GO:0006281)	1/288	0.424025	1	1.82749	1.56791	DOT1L
chemical synaptic transmission (GO:0007268)	1/289	0.425135	1	1.82116	1.55773	KCNQ2
proteolysis (GO:0006508)	1/291	0.42735	1	1.80865	1.53762	PGPEP1
negative regulation of transcription, DNA-templated (GO:0045892)	2/813	0.460905	1	1.29475	1.00287	HDAC4;CBX6
cellular response to DNA damage stimulus (GO:0006974)	1/329	0.46788	1	1.59974	1.21508	DOT1L
positive regulation of transcription from RNA polymerase II promoter (GO:0045944)	2/848	0.483115	1	1.24131	0.903055	HDAC4;DOT1L
transmembrane transport (GO:0055085)	1/378	0.516039	1	1.39237	0.921155	ABCA5
protein modification by small protein conjugation (GO:0032446)	1/398	0.534451	1	1.3224	0.828504	TOP2B
regulation of transcription from RNA polymerase II promoter (GO:0006357)	3/1478	0.540062	1	1.0683	0.65815	HDAC4;CBX6;DOT1L
vesicle-mediated transport (GO:0016192)	1/410	0.54517	1	1.2837	0.778766	LRP1
regulation of intracellular signal transduction (GO:1902531)	1/422	0.555647	1	1.24719	0.732878	SRGAP3
cellular protein modification process (GO:0006464)	2/1001	0.573602	1	1.05158	0.584488	PTPN1;SSH1
negative regulation of nucleic acid-templated transcription (GO:1903507)	1/444	0.57425	1	1.1854	0.657528	HDAC4
regulation of transcription, DNA-templated (GO:0006355)	3/1598	0.594651	1	0.988077	0.513584	HDAC4;ZMYND8;SRRT
transcription from RNA polymerase II promoter (GO:0006366)	1/485	0.606915	1	1.08519	0.541906	SRRT
positive regulation of nucleic acid-templated transcription (GO:1903508)	1/502	0.619732	1	1.04844	0.501645	HDAC4
negative regulation of cellular macromolecule biosynthetic process (GO:2000113)	1/512	0.62708	1	1.02796	0.47973	HDAC4
positive regulation of transcription, DNA-templated (GO:0045893)	2/1120	0.636026	1	0.93985	0.425296	HDAC4;DOT1L
negative regulation of gene expression (GO:0010629)	1/618	0.696946	1	0.851644	0.307484	HDAC4
positive regulation of gene expression (GO:0010628)	1/771	0.775816	1	0.68264	0.173281	HDAC4
