# Supplementary material for: Repeated ketamine anesthesia during neurodevelopment upregulates hippocampal activity and enhances drug reward in male mice
Source: Commun Biol. 2022 Jul 15;5:709. doi: 10.1038/s42003-022-03667-4 (PMC9287305; doi:10.1038/s42003-022-03667-4)
Supplement: Supplementary file 5 — Supplementary Data 2 [file 42003_2022_3667_MOESM5_ESM.xlsx]

## Sheet: Fig1 a
mouse	1	2	3	4	5	6	7	8	9	10	11	12
Day 1	520	273	416	0	0	191	412	223	207	526	0	0
Day 2	312	278	0	0	0	0	0	0	0	0	360	0
Day 3	0	0	0	0	370	0	0	0	0	0	0	0
Day 4	0	0	0	0	0	0	0	0	0	190	0	0
Day 5	0	0	0	0	0	0	0	0	0	0	0	0

## Sheet: Fig 1b
	Male-Control 1	Male-Control 2	Male-Control 3	Male-Control 4	Male-Control 5	Male-Control 6	Male-Control 7	Male-Control 8	Male-Control 9	Male-Control 10	Male-Control 11	Male-Control 12	Male-Control 13	Male-Control 14	Male-Control 15	Male-Anesthesia 1	Male-Anesthesia 2	Male-Anesthesia 3	Male-Anesthesia 4	Male-Anesthesia 5	Male-Anesthesia 6	Male-Anesthesia 7	Male-Anesthesia 8	Male-Anesthesia 9	Male-Anesthesia 10	Male-Anesthesia 11	Male-Anesthesia 12
Day 1	8.5	8.2	9.3	8	7.5	8.3	7.6	8.1	8.3	8.6	8.2	8.3	7.5	8.2	7.8	8.4	8.2	9.1	8.3	8.8	8.2	8.3	8	8.7	7.9	8.3	7.5
Day 2	8.6	9.4	8.4	8.4	8	7.6	7.5	8	8.3	8	8	8.3	8.9	8.6	7.8	8.4	8.4	8.8	8.6	9	8.5	8.5	8.2	8.8	7.6	7.4	8.1
Day3	8.6	9.2	8.6	8	7.9	7.8	8.6	8.6	8.5	9.1	8.4	8.6	9	8.3	8	8.4	8.5	8.8	8.8	9.3	8.6	8.6	8.3	9	7.4	7.1	7.8
Day4	9	9.1	9.6	8.9	8.8	8.9	8.3	8.3	8.1	9	8.6	8.9	8.4	8.4	8.1	8.8	9	9.3	9.3	9.5	8.9	9.2	8.6	9.8	7.5	7.1	7.8
Day5	9.6	9.9	9.4	9	9	9	8.4	8.3	8.7	9.1	8.5	9	8.4	8.3	8	9.3	9.5	9.6	9.5	9.5	8.9	9.3	8.5	9.9	7.8	7.2	7.8

## Sheet: Fig 1 e
Control	Anesthesia
100.166	50.1022
122.982	82.1479
106.009	146.892
78.7777	90.4461
128.879	112.443
107.476	91.0733
135.241	52.9737
89.3628	72.6622
103.147	112.283
102.964	103.139
103.616	94.3259
87.9179

## Sheet: Fig1f
1trail_con	5trail_con			1trail_anesthesia	5trail_anesthesia
120.636	344.35			213.659	328.677
140.985	209.93			172.573	223.354
218.913	195.423			172.695	366.99
126.204	230.868			208.119	302.427
159.798	307.324			286.369	378.705
129.474	335.019			140.036	296.914
110.889	212.784			155.531	301.805
197.367	247.6			178.376	310.799
178.419	282.362			184.659	357.954
91.2304	236.858			207.511	307.318
117.53	321.381			167.919	262.245
227.605	352.604			200.365	214.68

## Sheet: Fig1g
1st trail			2nd trail			3rd trail			4th trail			5th trail
con1	12063.6		con1	18608.4		con1	24893.4		con1	26832.1		con1	34435
con2	14098.5		con2	17346.8		con2	17160.1		con2	17730.6		con2	20993
con3	21891.3		con3	22255.3		con3	18754.5		con3	28615.8		con3	19542.3
con4	12620.4		con4	8607.41		con4	26140.5		con4	35614.6		con4	23086.8
con5	15979.8		con5	30704.5		con5	22162.9		con5	25324.7		con5	30732.4
con6	12947.4		con6	10178.6		con6	19633.6		con6	23248.1		con6	33501.9
con7	11088.9		con7	21188.9		con7	20446.1		con7	28898.4		con7	21278.4
con8	19736.7		con8	20813.6		con8	20482.2		con8	19656.8		con8	24760
con9	17841.9		con9	18211		con9	41297.3		con9	23120.6		con9	28236.2
con10	9123.04		con10	22791.1		con10	29683.9		con10	24246		con10	23685.8
con11	11753		con11	19549.9		con11	18973.2		con11	24238.8		con11	32138.1
con12	22760.5		con12	14991.3		con12	20083.9		con12	41581.6		con12	35260.4
1st trail			2nd trail			3rd trail			4th trail			5th trail
Anesthesia1	21365.9		Anesthesia1	23465.3		Anesthesia1	30074.2		Anesthesia1	23906		Anesthesia1	32867.7
Anesthesia2	17257.3		Anesthesia2	23146.1		Anesthesia2	24220.2		Anesthesia2	28965.9		Anesthesia2	22335.4
Anesthesia3	17269.5		Anesthesia3	19000.8		Anesthesia3	21455.7		Anesthesia3	38049.3		Anesthesia3	36699
Anesthesia4	20811.9		Anesthesia4	20215.9		Anesthesia4	32024.7		Anesthesia4	34352.8		Anesthesia4	30242.7
Anesthesia5	28636.9		Anesthesia5	18841.7		Anesthesia5	27535.6		Anesthesia5	30173.4		Anesthesia5	37870.5
Anesthesia6	14003.6		Anesthesia6	28043.1		Anesthesia6	28365.9		Anesthesia6	26083.7		Anesthesia6	29691.4
Anesthesia7	15553.1		Anesthesia7	23937		Anesthesia7	31881.1		Anesthesia7	25553.9		Anesthesia7	30180.5
Anesthesia8	17837.6		Anesthesia8	18132		Anesthesia8	35783.5		Anesthesia8	31788.2		Anesthesia8	31079.9
Anesthesia9	18465.9		Anesthesia9	23140.3		Anesthesia9	23659.5		Anesthesia9	31722.3		Anesthesia9	35795.4
Anesthesia10	20751.1		Anesthesia10	18813.9		Anesthesia10	37854		Anesthesia10	24282.4		Anesthesia10	30731.8
Anesthesia11	16791.9		Anesthesia11	24763.1		Anesthesia11	34758.4		Anesthesia11	28534.7		Anesthesia11	26224.5
Anesthesia12	20036.5		Anesthesia12	24616.9		Anesthesia12	26416.1		Anesthesia12	20922.2		Anesthesia12	21468

## Sheet: Fig2b
control			Anesthesia
Pre	Post		Pre	Post
236.965	260.422		289.383	370.396
230.426	203.666		294.822	280.541
263.825	311.271		294.288	325.652
195.325	273.167		191.34	278.539
267.061	392.418		273.901	384.662
265.994	328.922		340.8	307.101
201.33	293.554		281.442	451.676
261.356	267.929		162.025	275.436
290.418	343.503		180.644	255.083
223.219	279.34		382.341	294.522
339.432	293.654		152.616	254.049
401.226	326.52		156.687	284.745
219.934	372.231		134.098	348.741
230.192	295.322		182.879	363.756
264.526	260.922		178.108	319.012
207.003	219.582		115.179	307.134
215.277	302.229		135.433	320.581
188.971	314.141		189.352	392.317
442.667	439.616		152.716	332.392
225.521	372.665		285.413	314.441
311.29	379.004		375.901	353.112
364.19	320.247		131.429	433.825
326.953	386.03		229.458	318.597
337.149	250.13		295.122	298.392
357.502	301.529		279.507	270.017
296.557	372.183		304.35	358.637
			387.98	226.789

## Sheet: Fig2c
Control	Anesthesia
23.457	81.013
-26.76	-14.281
47.446	31.364
77.842	87.199
125.357	110.761
62.928	-33.699
92.224	170.234
6.573	113.411
53.085	74.439
56.121	-87.819
-45.778	101.433
-74.706	128.058
152.297	214.643
65.13	180.877
-3.604	140.904
12.579	191.955
86.952	185.148
125.17	202.965
-3.051	179.676
147.144	29.028
67.714	-22.789
-43.943	302.396
59.077	89.139
-87.019	3.27
-55.973	-9.49
75.626	54.287
	-161.191

## Sheet: Fig2d
control			Anesthesia
Pre	Post		Pre	Post
351.93	344.537		287.181	418.429
292.486	334.494		284.998	448.906
397.575	359.952		248.677	294.774
316.829	335.714		339.799	340.767
266.594	307.601		318.245	294.088
286.714	296.824		203.699	330.49
307.001	316.076		183.88	348.908
322.082	342.736		368.079	447.939
243.138	329.89		219.1	287.248
303.898	340.986		437.28	505.562
318.145	321.634		272.967	399.958
444.735	427.385		397.256	497.106
259.321	322.382		336.496	359.252
286.681	343.288		289.917	327.988
347.106	416.627		438.93	428.753
354.58	409.101		308.035	339.766

## Sheet: Fig2e
Control	Anesthesia
-7.393	131.248
42.008	163.908
-37.623	46.097
18.885	0.968
41.007	-24.157
10.11	126.791
9.075	165.028
20.654	79.86
86.752	68.148
37.088	68.282
3.489	126.991
-17.35	99.85
63.061	22.756
56.607	38.071
69.521	-10.177
54.521	31.731

## Sheet: Fig3b
control			Anesthesia
Pre	Post		Pre	Post
262.524	360.853		396.388	286.48
293.821	250.245		241.655	318.097
329.675	320.013		353.331	353.231
275.555	462.238		339.418	350.009
350.543	424.849		290.418	327.554
336.93	305.852		429.954	390.582
344.871	335.328		399.477	332.893
312.625	293.854		340.834	295.056
283.763	277.805		317.029	356.301
332.826	398.423		362.855	381.607
332.826	450.274		415.807	325.986
177.674	350.51		277.405	374.133
282.343	316.61		291.385	462.519
379.672	416.207		403.428	429.254
390.582	392.818		284.045	389.882
295.322	351.277		397.756	367.693
373.599	373.199		295.99	392.785
419.678	319.146		307.968	334.995
309.703	331.258		166.463	399.124
389.581	363.589		434.959	363.99
282.477	288.716		434.759	419.544
281.175	394.186		380.94	318.879
383.776	298.058		232.428	306.533
359.852	283.811		373.499	332.425
289.65	294.855		276.938	425.116
259.154	395.654

[truncated: 14 more sheets: Fig3c, Fig3d, Fig3e, fig4b, fig4c, fig4d, Fig4e, Fig4f, Fig5a, Fig5b, Fig5c, Fig5d, Fig5e, Fig5f]
